# Supplementary material for: Cholesterol-induced LRP3 downregulation promotes cartilage degeneration in osteoarthritis by targeting Syndecan-4
Source: Nat Commun. 2022 Nov 21;13:7139. doi: 10.1038/s41467-022-34830-4 (PMC9681739; doi:10.1038/s41467-022-34830-4)
Supplement: Supplementary file 4 — Source Data [file 41467_2022_34830_MOESM4_ESM.xlsx]

## Sheet: Figure 1a
Figure 1a	TC			LDL			BMI
	Control	OA		Control	OA		Control	OA
	6.89	6.85		4.61	4.9		23.9188	21.3599
	6.39	6.63		3.43	4.27		29.0548	22.8624
	6.38	6.53		3.4	4.12		22.5878	26.6728
	6.29	6.45		4.03	4.44		18.4425	21.3675
	6.17	6.24		4.41	4.47		28.7132	27.6817
	6.06	6.2		3.07	2.66		25.8645	28.7356
	5.97	6.18		2.37	4.05		19.1953	27.3438
	5.89	6.16		4.14	3.16		23.5294	27.5873
	5.87	6.11		4.14	3.71		20.7008	26.1286
	5.85	6.08		3.97	4.27		30.2222	30.4878
	5.83	6.07		4.01	4.61		23.4375	28.0557
	5.71	6.04		3.22	4.49		24.2215	28.4444
	5.71	6.03		4.02	4.6		24.4646	26.4915
	5.68	6		3.93	4.58		26.7755	26.4381
	5.68	5.97		3.88	4.37		22.3214	27.3982
	5.66	5.93		3.39	4.18		19.9219	28.0404
	5.64	5.87		3.78	3.94		21.5645	29.2969
	5.59	5.87		3.56	3.83		29.0367	27.4756
	5.56	5.86		3.33	3.9		26.9896	31.6404
	5.55	5.84		3.47	3.85		21.2183	29.3878
	5.53	5.75		3.9	3.97		22.4323	25.5296
	5.53	5.74		3.74	3.9		26.1752	29.0367
	5.48	5.72		3.15	4.01		23.9621	27.4714
	5.47	5.66		2.43	3.97		28.251	22.2137
	5.44	5.63		3.73	3.24		29.0943	27.0258
	5.36	5.58		3.68	4.17		27.2509	25.8065
	5.33	5.56		3.82	3.61		20.6575	24.623
	5.32	5.53		3.29	3.75		27.7323	26.7755
	5.29	5.53		3.47	3.95		28.8044	27.5312
	5.28	5.53		3.49	3.66		25.2826	27.0993
	5.26	5.53		3.09	3.77		25.721	26.9127
	5.23	5.5		3.84	3.08		21.6333	28.2828
	5.23	5.49		2.59	4.12		19.3625	25.3444
	5.21	5.47		3.36	3.32		25.3155	24.3496
	5.2	5.45		1.68	3.92		17.4449	20.7008
	5.17	5.45		3.11	3.98		23.4586	29.3962
	5.14	5.44		3.96	3.27		26.449	25.9107
	5.14	5.44		3.16	3.56		23.3844	27.968
	5.12	5.42		3.38	3.62		23.597	26.986
	5.12	5.41		3.18	3.55		22.4766	30.1038
	5.11	5.39		3.1	3.61		23.7228	24.4561
	5.1	5.38		3.17	3.47		19.8178	26.4381
	5.08	5.35		2.62	3.05		25.2595	27.7447
	5.07	5.28		3.43	3.32		18.9181	28.3039
	5.05	5.28		2.67	3.75		22.4082	29.5159
	5.04	5.23		3.28	3.79		25.3902	25.8478
	5	5.18		2.64	3.37		28.0404	25.3331
	4.96	5.14		3.05	3.25		27.4762	28.8754
	4.93	5.13		2.48	3.12		20.6905	27.2392
	4.89	5.1		3.43	3.57		21.5019	27.5312
	4.84	5.09		3.04	3.57		20.8325	30.0041
	4.79	5.09		4.58	2.46		25.1486	24.1415
	4.78	5.01		1.66	3.09		29.0688	27.7767
	4.65	5.01		3.11	3.22		25.2092	28.3266
	4.64	5		3.08	3.34		21.2306	29.5525
	4.64	5		2.86	3.56		24.0055	27.1203
	4.6	4.99		3.18	3.57		19.7055	28.7347
	4.53	4.93		3.3	3.58		22.0243	24.0055
	4.52	4.9		3.14	2.97		22.0604	29.0688
	4.47	4.86		3.3	2.87		22.231	25.5594
	4.46	4.83		2.11	3.15		26.2336	29.865
	4.43	4.79		2.98	2.57		20.6612	26.8386
	4.39	4.74		3.93	3.24		21.7865	28.6215
	4.39	4.73		2.69	3.41		22.5466	28.3848
	4.38	4.7		2.75	2.79		27.7634	24.7409
	4.37	4.69		2.68	2.86		26.8977	27.3399
	4.23	4.64		2.31	2.88		22.2063	25.9909
	4.22	4.63		2.55	2.62		28.7347	26.8386
	4.13	4.62		2.49	2.77		28.3737	20.1348
	4.13	4.61		2.32	2.9		20.8209	25.0762
	4.1	4.6		2.57	2.73		19.1467	28.5665
	4.1	4.57		2.23	3.51		18.7109	26.5731
	4.06	4.52		2.67	3.04		22.913	27.1203
	4.01	4.52		2.5	3.01		29.0606	28.3266
	3.91	4.47		2.11	2.63		24.3141	19.1467
	3.9	4.44		1.55	2.97		19.6311	28.8275
	3.87	4.42		1.99	2.7		22.9854	28.7105
	3.86	4.42		1.97	2.69		22.1453	25.6544
	3.78	4.4		2.53	2.88		19.2277	26.986
	3.78	4.31		2.02	2.39		18.6709	27.3438
	3.7	4.3		2.08	2.18		23.3091	20.5693
	3.69	4.27		1.91	2.56		24.9199	27.2932
	3.66	4.26		2.33	2.64		23.0546	22.719
	3.59	4.26		1.99	3.2		24.093	20.6575
	3.59	4.26		1.95	2.89		24.0569	27.9267
	3.49	4.25		1.95	2.33		20.1746	27.8876
	3.4	4.19		1.56	2.39		24.677	24.3824
	3.34	4.12		1.9	2.27		18.2563	26.7405
	3.3	4.11		2.34	2.46		29.7576	27.4756
	3.29	4.1		1.77	2.71		25.8645	24.2382
	3.28	4.09		1.81	2.25		29.4107	28.6215
		4.07			2.8			29.0318
		4.02			2.44			25.6544
		4.02			2.54			26.2227
		4.01			2.07			22.6562
		3.97			2.82			31.975
		3.9			2.16			22.0604
		3.86			1.85			26.1249
		3.84			2.22			23.0469
		3.78			2.09			27.5873

## Sheet: Figure 1c
	Figure 1c	SO IOD value				Col2 IOD value
	TNF-α	-	+	-	+	-	+	-	+
	Cholesterol	-	-	+	+	-	-	+	+
	1	4628	3268	2836	826	3278	1637	938	273
	2	4912	3816	2532	472	2938	1837	917	221
	3	5517	4029	1937	1007	3018	1923	844	472
	4	5016	3715	2174	892	2637	2201	529	318
	5	4947	4263	2253	1274	3219	2081	472	617
	N	5	5	5	5	5	5	5	5
	Mean	5004	3818.2	2346.4	894.2	3018	1935.8	740	380.2
	SD	322.65	372.71	346.49	291.50	254.74	218.30	222.31	162.18

## Sheet: Figure 1e
	Figure 1e	Weight		TC		LDL		Hot plate
		RD	HCD	RD	HCD	RD	HCD	RD	HCD
	1	29.4	43.2	1.07	1.8	0.12	0.24	17.4	11.5
	2	30.8	47.8	1.23	1.4	0.14	0.22	16.7	13.4
	3	33.1	50.1	1.2	1.41	0.13	0.3	14.2	12.2
	4	27.4	38.7	1.22	1.53	0.12	0.18	18.7	15.3
	5	35.4	46.5	1.21	1.66	0.13	0.2	14.6	10.8
	6	32.3	44.2	1.2	1.54	0.11	0.3	13.3	12
	7	37.2	49.7	1.11	1.36	0.09	0.24	14.6	15.2
	8	33.8	43	0.93	1.39	0.11	0.19	16.1	10.7
	9	28.6	44.2	1.15	1.86	0.14	0.24	15.5	9.2
	10	29.2	36.9	1.05	1.5	0.12	0.26	15.8	10.5
	N	10	10	10	10	10	10	10	10
	Mean	31.72	44.43	1.137	1.545	0.121	0.237	15.69	12.08
	SD	3.18	4.33	0.10	0.18	0.02	0.04	1.62	2.01

## Sheet: Figure 1f
	Figure 1f	MTP				MFC
		Sham		ACLT		Sham		ACLT
		RD	HCD	RD	HCD	RD	HCD	RD	HCD
	1	0	3	3	6	0	0.5	3	6
	2	0	2	3	5	0	1	2	6
	3	0	0.5	2	6	0	1	3	6
	4	0	1	4	6	0	2	1	5
	5	0	2	2	5	0	1	3	6
	6	0	1	0.5	4	0	0.5	2	5
	7	0	2	3	4	0	3	4	6
	8	0	3	2	4	0.5	1	2	6
	9	0	2	5	5	0.5	1	1	6
	10	0	0.5	2	6	0	0.5	2	4
	N	10	10	10	10	10	10	10	10
	Mean	0	1.7	2.65	5.1	0.1	1.15	2.3	5.6
	SD	0.00	0.92	1.25	0.88	0.21	0.78	0.95	0.70

## Sheet: Figure 1h
	Figure 1h	COL2A1			ACAN
	TNF-α	-	-	+	-	-	+
	Cholesterol	-	+	+	-	+	+
	1	0.913	0.663	0.291	1.137	0.347	0.291
	2	1.072	0.722	0.193	0.936	0.462	0.125
	3	1.283	0.286	0.137	1.003	0.479	0.235
	4	0.896	0.624	0.226	0.957	0.264	0.354
	N	4	4	4	4	4	4
	Mean	1.041	0.57375	0.21175	1.00825	0.388	0.25125
	SD	0.18	0.20	0.06	0.09	0.10	0.10
		SOX9			MMP3
	TNF-α	-	-	+	-	-	+
	Cholesterol	-	+	+	-	+	+
	1	1.397	0.645	0.311	1.036	2.046	2.543
	2	0.713	0.342	0.218	1.126	1.936	2.381
	3	1.034	0.438	0.117	0.933	1.738	2.155
	4	0.994	0.125	0.103	0.819	1.882	2.017
	N	4	4	4	4	4	4
	Mean	1.0345	0.3875	0.18725	0.9785	1.9005	2.274
	SD	0.28	0.22	0.10	0.13	0.13	0.23

## Sheet: Figure 2c
	Figure 2c	LRP1		LRP2		LRP3		LRP4		LRP5		LRP6
	Cholesterol	-	+	-	+	-	+	-	+	-	+	-	+
	1	0.928	0.899	0.937	1.234	1.128	0.351	0.946	0.819	0.937	1.392	0.986	1.262
	2	0.994	0.926	1.038	1.031	0.962	0.344	0.998	0.693	0.991	1.297	0.899	1.378
	3	0.956	0.882	1.042	1.176	1.021	0.461	1.036	0.931	1.037	1.122	1.131	1.209
	4	1.171	0.962	0.989	0.927	0.933	0.404	1.103	0.826	1.028	1.448	0.965	1.037
	N	4	4	4	4	4	4	4	4	4	4	4	4
	Mean	1.01225	0.91725	1.0015	1.092	1.011	0.39	1.02075	0.81725	0.99825	1.31475	0.99525	1.2215
	SD	0.11	0.03	0.05	0.14	0.09	0.05	0.07	0.10	0.05	0.14	0.10	0.14

## Sheet: Figure 2d
	Figure 2d	LRP3
	TNF-α	-	-	+
	Cholesterol	-	+	+
	1	1.273	0.338	0.217
	2	0.848	0.452	0.122
	3	1.047	0.532	0.184
	4	0.954	0.477	0.011
	N	4	4	4
	Mean	1.0305	0.44975	0.1335
	SD	0.18	0.08	0.09

## Sheet: Figure 2e
	Figure 2e	Mouse cartilage LRP3%
		RD		HCD
		Sham	ACLT	Sham	ACLT
	1	68.24	18.07	37.28	8.37
	2	65.68	25.96	28.67	2.46
	3	61.59	20.36	34.19	4.21
	4	59.94	29.45	30.86	6.16
	5	66.85	22.46	22.54	5.59
	N	5	5	5	5
	Mean	64.46	23.26	30.708	5.358
	SD	3.54	4.52	5.62	2.21

## Sheet: Figure 2f
	Figure 2f	Human catilage LRP3%
	TNF-α	-	+	-	+
	Cholesterol	-	-	+	+
	1	67.28	24.21	14.27	2.48
	2	50.48	18.58	18.37	4.92
	3	63.89	27.48	10.99	8.11
	4	69.26	31.94	21.47	10.32
	5	55.39	30.52	11.48	5.28
	N	5	5	5	5
	Mean	61.26	26.546	15.316	6.222
	SD	8.03	5.35	4.52	3.04

## Sheet: Figure 3b
	Figure 3b	SO		TB
		Control	OA	Control	OA
	1	4736	2074	5738	3728
	2	4017	3034	6077	2947
	3	3659	2321	5581	3819
	4	3813	2237	6184	3242
	5	4957	2435	6328	3691
	N	5	5	5	5
	Mean	4236.4	2420.2	5981.6	3485.4
	SD	576.55	367.50	312.20	374.68

[truncated: 58 more sheets: Figure 3d, Figure 3f, Figure 3h, Figure 3j, Figure 3l, Figure 3m, Figure 3n, Figure 4a, Figure 4b, Figure 4e, Figure 4f, Figure 4g, Figure 4j, Figure 4l, Figure 4m, Figure 4o, Figure 4p, Figure 4q, Figure 5c, Figure 5d …]
